# Supplementary material for: An Early Mediterranean-Based Nutritional Intervention during Pregnancy Reduces Metabolic Syndrome and Glucose Dysregulation Rates at 3 Years Postpartum
Source: Nutrients. 2023 Jul 22;15(14):3252. doi: 10.3390/nu15143252 (PMC10383706; doi:10.3390/nu15143252)
Supplement: Supplementary file 1 [file nutrients-15-03252-s001.zip]

Archive with 1 entries (1 files):
- nutrients-2521647-supplementary.pdf
